# Supplementary material for: Comprehensive Cancer-Predisposition Gene Testing in an Adult Multiple Primary Tumor Series Shows a Broad Range of Deleterious Variants and Atypical Tumor Phenotypes
Source: Am J Hum Genet. 2018 Jun 14;103(1):3–18. doi: 10.1016/j.ajhg.2018.04.013 (PMC6037202; doi:10.1016/j.ajhg.2018.04.013)
Supplement: Table S1. Tumor Categorization and Frequency in Series [file mmc2.xlsx]

## Sheet: Table S1
Table S1 - Tumor categorization and frequency in series
tumor category	Occurrences in series	Topographical sites included in category if applicable	Morphological descriptors included in category** if applicable
Breast	281		Ductal carcinoma, lobular carcinoma
Colorectal	113	Colon, rectum
Kidney	83		Clear cell carcinoma, papillary carcinoma, chromophobe carcinoma, oncocytic carcinoma
Non-melanoma skin cancer	67	Any cutaneous site	Basal cell carcinoma, squamous cell carcinoma, Bowens disease
Ovary	58		Carcinoma, endometrioid carcinoma, papillary carcinoma, serous cystadenocarcinoma, mucinous adenocarcinoma, primary serous papillary carcinoma of peritoneum, carcinosarcoma
Endometrium	52		Carcinoma, adenocarcinoma, carcinosarcoma
Melanoma	51	Any cutaneous site	Malignant melanoma, melanoma in situ, superficial spreading melanoma
Thyroid	44		Papillary carcinoma, follicular carcinoma, Hurthle cell carcinoma
Hematological lymphoid	38		Lymphoma, lymphocytic leukaemia, myeloma, hairy cell leukaemia, leukaemia, Waldenstroms macroglobulinaemia
Prostate	22		Adenocarcinoma
Lung	21		Adenocarcinoma, squamous cell carcinoma, small cell.
Paraganglioma	20
Gastrointestinal stromal tumor	17	Gastric, small bowel, gastrointestinal tract, unspecified.
Soft tissue Sarcoma	17		Sarcoma, hemangiopericytoma, rhabdomyosarcoma, spindle cell sarcoma, fibrosarcoma, myxoid liposarcoma, liposarcoma, malignant solitary fibrous tumor, leiomyosarcoma, giant cell tumor of tendon sheath, fibromyxosarcoma
Pheochromoctoma	17
CNS meningioma	14
Aerodigestive tract	13	Sinus, larynx, nasal cavity, nasopharynx, vocal cord, tongue	Squamous cell carcinoma, small cell carcinoma
Pituitary	13		Pituitary adenoma, prolactinoma, adenoma
Bladder	10		Transitional cell carcinoma, papillary transitional cell carcinoma, papillary urothelial carcinoma, urothelial carcinoma in situ
Pancreatic neuroendocrine tumor	10		Neuroendocrine carcinoma, neuroendocrine tumor, glucagonoma
Central nervous system	10		Glioblastoma, oligodendroglioma, astrocytoma, myxopapillary ependymoma, ganglioglioma
Cervix	8		Squaumous cell carcinoma, adenocarcinoma
Gastrointestinal neuroendocrine tumor	8	Appendix, small bowel, large bowel, gastrointestinal tract	Carcinoid (unless non gastrointestinal site specified)
Testicular	8		Teratoma, seminoma
Central nervous system (nerve sheath)	7		Schwannoma, neurofibroma
Pancreas	7		Solid pseudopapillary tumor, neoplasms
Parathyroid	7		Carcinoma, adenoma
Uveal melanoma	6
Bone benign	6		Exostoses, osteochondroma, hemangioma
Lung carcinoid	5
Hematological myeloid	4		Myelogenous leukaemia, myelodysplastic syndromes, myeloproliferative diseases
Ovary sex cord-gonadal stromal	4		Granulosa cell tumor, yolk sac tumor, germ cell tumor, Sertoli leydig tumor
Peripheral nervous system (nerve sheath) benign	4		Neurofibroma, schwannoma
Small bowel	4
Adrenocortical carcinoma	4
Central nervous system hemangioblastoma	4
Kidney oncocytoma	4
Esophagus	4
Colorectal polyps	3	Any lower gastrointestinal site if >10 identified	Serrated adenoma, tubular adenoma, tubulovillous adenoma, hyperplastic polyps, adenomatous polyps, adenoma, adenopapilloma
Salivary gland	3		Acinar cell carcinoma,lymphoepithelial carcinoma
Gastric	3
Lipoma	3		Angiolipoma
Thymus	3
Biliary tract	2		Adenocarcinoma, cholangiocarcinoma
Cardiac myxoma	2		Myxoma
Congenital hypertrophy of retinal pigment epithelium	2
Cutaneous leiomyoma	2
Desmoid	2
Fibrofolliculoma	2
Odontogenic	2		Ameloblastoma, odontogenic tumor
Ovary benign	2		Mucinous cystadenoma, borderline tumors
Pancreas benign	2
Salivary gland benign	2
Sebaceous	2		Sebaceous adenoma
Thyroid benign	2		Hurthle cell adenoma, adenoma
Uterine leiomyoma	2
Uterine sarcoma	2		Sarcoma, leiomyosarcoma
Adrenal adenoma	2
Bone sarcoma	2
Colorectal benign	2
Unknown primary	2		Adenocarcinoma of gastrointestinal origin
Anus	1		Squamous cell carcinoma
Breast phyllodes	1
Connective tissue soft tissue benign	1
Hematological polycythemia	1
Hematological thrombocythemia	1
Kidney angiomyolipoma	1
Liver benign	1		Adenoma
Lung chondroma	1
Lung hamartoma	1
Nerve sheath benign	1
Ovary neuroendocrine	1
Penis	1
Placenta	1		Placental site trophoblastic tumor
Peripheral nervous system (nerve sheath) benign	1		Malignant peripheral nerve sheath tumor
Pulmonary lymphangioleiomyomatosis	1
Retinoblastoma	1
Skin benign	1
Skin Merkel cell	1		Merkell cell tumor
Skin sarcoma	1		Angiosarcoma
Sweat gland	1		Adenocarcinoma
Thyroid medullary	1		Medullary thyroid cancer
Ureter	1
Vulva	1
Wilms tumor	1
Adrenal oncocytoma	1
Eye Benign	1		Retinal angioma
Individual categories only assignable once per individual for purposes of counting tumor frequencies. Neoplasms recorded non-specifically e.g. "cancer" assigned to most likely morphological category for site e.g. breast cancer assigned to Breast not Breast phyllodes. Non-melanoma skin cancer includes basal cell carcinoma and squamous cell carcinoma.
