# Supplementary material for: Comprehensive Cancer-Predisposition Gene Testing in an Adult Multiple Primary Tumor Series Shows a Broad Range of Deleterious Variants and Atypical Tumor Phenotypes
Source: Am J Hum Genet. 2018 Jun 14;103(1):3–18. doi: 10.1016/j.ajhg.2018.04.013 (PMC6037202; doi:10.1016/j.ajhg.2018.04.013)
Supplement: Table S3. Full and Filtered Gene List [file mmc3.xlsx]

## Sheet: Table S3
Table S3 – Full and filtered gene list
Gene on original list (n=133)a	Gene retained for final list (n=83)b
ABCB11	AIP
AIP	ALK
ALK	APC
APC	ATM
ATM	AXIN2
AXIN2	BAP1
BAP1	BMPR1A
BLM	BRCA1
BMPR1A	BRCA2
BRCA1	BRIP1
BRCA2	CDC73
BRIP1	CDH1
BUB1B	CDK4
CBL	CDKN1B
CDC73	CDKN2A
CDH1	CDKN2B
CDK4	CEBPA
CDKN1B	CHEK2
CDKN1C	CYLD
CDKN2A	DDB2
CDKN2B	DICER1
CEBPA	EGFR
CEP57	EPCAM
CHEK2	ERCC2
COL7A1	ERCC3
CYLD	ERCC4
DDB2	ERCC5
DICER1	EXT1
DIS3L2	EXT2
DKC1	FH
DOCK8	FLCN
EGFR	GATA2
ELANE	HFE
EPCAM	HNF1A
ERCC2	KIT
ERCC3	MAX
ERCC4	MEN1
ERCC5	MET
EXT1	MLH1
EXT2	MSH2
EZH2	MSH6
FAH	MUTYH
FANCA	NF1
FANCB	NF2
FANCC	NTHL1
FANCD2	PALB2
FANCE	PDGFRA
FANCF	PHOX2B
FANCG	PMS2
FANCI	POLD1
FANCL	POLE
FANCM	POLH
FAS	PRKAR1A
FH	PTCH1
FLCN	PTEN
GATA2	RAD51C
GBA	RAD51D
GJB2	RB1
GPC3	RET
HFE	RHBDF2
HMBS	RUNX1
HNF1A	SDHA
HRAS	SDHAF2
ITK	SDHB
KIT	SDHC
MAX	SDHD
MEN1	SERPINA1
MET	SMAD4
MLH1	SMARCA4
MSH2	SMARCB1
MSH6	SMARCE1
MTAP	SRY
MUTYH	STK11
NBN	SUFU
NF1	TGFBR1
NF2	TMEM127
NSD1	TP53
NTHL1	TSC1
PALB2	TSC2
PDGFRA	VHL
PHOX2B	WT1
PMS1	XPA
PMS2	XPC
POLD1
POLE
POLH
PRF1
PRKAR1A
PRSS1
PTCH1
PTEN
PTPN11
RAD51C
RAD51D
RB1
RECQL4
RET
RHBDF2
RMRP
RUNX1
SBDS
SDHA
SDHAF2
SDHB
SDHC
SDHD
SERPINA1
SH2D1A
SLC25A13
SLX4
SMAD4
SMARCA4
SMARCB1
SMARCE1
SOS1
SRY
STAT3
STK11
SUFU
TERT
TGFBR1
TMEM127
TP53
TRIM37
TSC1
TSC2
UROD
VHL
WAS
WRN
WT1
XPA
XPC
a - Sequenced by Illumina Trusight Cancer panel, appearing in Rahman 20141 or included from further literature review (CDKN2B, NTHL1)
b - Considered consistent with non-syndromic adult presentation where deleterious variants exist
