# Supplementary material for: Comprehensive Cancer-Predisposition Gene Testing in an Adult Multiple Primary Tumor Series Shows a Broad Range of Deleterious Variants and Atypical Tumor Phenotypes
Source: Am J Hum Genet. 2018 Jun 14;103(1):3–18. doi: 10.1016/j.ajhg.2018.04.013 (PMC6037202; doi:10.1016/j.ajhg.2018.04.013)
Supplement: Table S4. American College of Medical Genetics Criteria as Applied to SNV and Indel Analysis [file mmc4.xlsx]

## Sheet: Sheet1
Table S4 - American College of Medical Genetics criteria as applied to SNV/indel analysis
Evidence of benign nature
Stand-alone evidence	ACMG description	Application to present analysis	All variants tagged as not fulfilling criteria?
BA1	Allele frequency is >5% in Exome Sequencing Project, 1000 Genomes Project, or Exome Aggregation Consortium	All variants fulfilling this criteria filtered prior to analysis.	Yes
Strong evidence	ACMG description	Application to present analysis	All variants tagged as not fulfilling criteria?
BS1	Allele frequency is greater than expected for disorder	Uncertainties around prevalence and penetrance of inherited cancer syndromes prevent accurate assessment of this criterion. All variants are rare.	Yes
BS2	Observed in a healthy adult individual for a recessive (homozygous), dominant (heterozygous), or X-linked (hemizygous) disorder, with full penetrance expected at an early age	Full penetrance at an early age not expected for inherited cancer syndromes caused by variation in genes considered.	Yes
BS3	Well-established in vitro or in vivo functional studies show no damaging effect on protein function or splicing	If variant present in HGMD with DM or DM? status, reviewed linked papers for functional studies. If variant annotated with PubMed ID by Variant Effect Predictor, reviewed listed articles. Loss of heterozygosity in tumour and/or evidence of RNA disruption considered.	No
BS4	Lack of segregation in affected members of a family	Criterion not used due to lack of specificity of phenotypes and incomplete penetrance of inherited cancer syndromes considered	Yes
Supporting evidence	ACMG description	Application to present analysis	All variants tagged as not fulfilling criteria?
BP1	Missense variant in a gene for which primarily truncating variants are known to cause disease	Criteria fulfilled if no missense variants in the gene appear in HGMD (with DM status) or ClinVar with pathogenic assertion.	No
BP2	Observed in trans with a pathogenic variant for a fully penetrant dominant gene/disorder or observed in cis with a pathogenic variant in any inheritance pattern	Analysed variants not phased.	Yes
BP3	In-frame deletions/insertions in a repetitive region without a known function	All filtered inframe deletions/insertions scored as PM4 following review. Therefore none fulfil BP3.	Yes
BP4	Multiple lines of computational evidence suggest no impact on gene or gene product (conservation, evolutionary, splicing impact, etc.)	Fulfilled if CADD score (where given) 10 or below (corresponding to variant being outside top 10% most predicted deleterious variants)	No
BP5	Variant found in a case with an alternate molecular basis for disease	Fulfilled for all variants due to alternative (non genetic predisposition related) mechanism in all tumours	No
BP6	Reputable source recently reports variant as benign, but the evidence is not available to the laboratory to perform an independent evaluation	Fulfilled if any single report in ClinVar with benign/likely benign assertion.	No
BP7	A synonymous (silent) variant for which splicing prediction algorithms predict no impact to the splice consensus sequence nor the creation of a new splice site AND the nucleotide is not highly conserved	All variants fulfilling this criteria filtered prior to analysis.	Yes
Evidence of pathogenic nature
Very strong evidence	ACMG description	Application to present analysis	All variants tagged as not fulfilling criteria?
PVS1	Null variant (nonsense, frameshift, canonical ±1 or 2 splice sites, initiation codon, single or multi-exon deletion) in a gene where LOF is a known mechanism of disease	Fulfilled if variant had Sequence Ontology term (assigned by Variant Effect Predictor) consistent with one of these consequences unless within proto-oncogene*	No
Strong evidence	ACMG description	Application to present analysis	All variants tagged as not fulfilling criteria?
PS1	Same amino acid change as a previously established pathogenic variant regardless of nucleotide change	Fulfilled if missense variant leads to same amino acid change as a pathogenic missense variant as defined by ClinVar pathogenic or likely pathogenic with ≥2* evidence status	No
PS2	De novo (both maternity and paternity confirmed) in a patient with the disease and no family history	Incomplete penetrance may frequently lead to no family history in inherited cancer syndromes. Only one trio in this analysis (filtered variant was not de-novo).	Yes
PS3	Well-established in vitro or in vivo functional studies supportive of a damaging effect on the gene or gene product	If variant present in HGMD with DM or DM? status, reviewed linked papers for functional studies. If variant annotated with PubMed ID by Variant Effect Predictor, reviewed listed articles. Loss of heterozygosity in tumour and/or evidence of RNA disruption considered.	No
PS4	The prevalence of the variant in affected individuals is significantly increased compared with the prevalence in controls	Number of variants and phenotypes in the series prevented use of this criterion.	Yes
Moderate evidence	ACMG description	Application to present analysis	All variants tagged as not fulfilling criteria?
PM1	Located in a mutational hot spot and/or critical and well-established functional domain (e.g., active site of an enzyme) without benign variation	Fulfilled if occurred in Pfam2 domain and relevant domain contains ≥1 pathogenic/likely pathogenic variants AND 0 benign/likely benign/VUS missense variants as defined by ClinVar ≥2* evidence status. Mutational hotspot criterion not used.	No
PM2	Absent from controls (or at extremely low frequency if recessive) in Exome Sequencing Project, 1000 Genomes Project, or Exome Aggregation Consortium	Fulfilled if absent in either 1000G or ExAC based on Variant Effect Predictor annotation	No
PM3	For recessive disorders, detected in trans with a pathogenic variant	Analysed variants not phased. No compound heterozygotes for suspected recessive cancer predisposition identified among filtered variants.	No
PM4	Protein length changes as a result of in-frame deletions/insertions in a nonrepeat region or stop-loss variants.	Fulfilled if variant has Sequence Ontology term predicted consequence and doesn't occur in repetitive region as defined by UCSC3 repeat masker track.	No
PM5	Novel missense change at an amino acid residue where a different missense change determined to be pathogenic has been seen before	Fulfilled if missense variant that is within the same codon as a pathogenic missense variant as defined by ClinVar pathogenic or likely pathogenic with ≥2* evidence status (downloaded 5/4/17)	No
PM6	Assumed de novo, but without confirmation of paternity and maternity	Unable to reliably assume de novo due to incomplete penetrance of inherited cancer syndromes considered.	Yes
Supporting evidence	ACMG description	Application to present analysis	All variants tagged as not fulfilling criteria?
PP1	Cosegregation with disease in multiple affected family members in a gene definitively known to cause the disease	Incomplete penetrance of considered inherited cancer syndromes and low number of participants per family prevented use of criterion.	Yes
PP2	Missense variant in a gene that has a low rate of benign missense variation and in which missense variants are a common mechanism of disease	Fulfilled if variant occurs in gene with low rate of benign missense variation as defined by ExAC missense constraint metric <-3·09 (equivalent to observed vs expected p value 0·01) and ≥1 pathogenic/likely pathogenic missense variant in ClinVar with ≥2* evidence status	No
PP3	Multiple lines of computational evidence support a deleterious effect on the gene or gene product (conservation, evolutionary, splicing impact, etc.)	Fulfilled if CADD score (where given) 30 or above (corresponding to variant being within top 0·1% most predicted deleterious variants)	No
PP4	Patient’s phenotype or family history is highly specific for a disease with a single genetic etiology	Inherited cancer syndrome phenotypes in cases with filtered variant considered not sufficiently specific for fulfillment.	Yes
PP5	Reputable source recently reports variant as pathogenic, but the evidence is not available to the laboratory to perform an independent evaluation	Fulfilled if any single report in ClinVar with pathogenic/likely pathogenic assertion or in HGMD with DM status.	No
Genes considered to be proto-oncogenes - ALK, CDK4, EGFR, KIT, MET, PDGFRA, RET, RHBDF2
