# Supplementary material for: Comprehensive Cancer-Predisposition Gene Testing in an Adult Multiple Primary Tumor Series Shows a Broad Range of Deleterious Variants and Atypical Tumor Phenotypes
Source: Am J Hum Genet. 2018 Jun 14;103(1):3–18. doi: 10.1016/j.ajhg.2018.04.013 (PMC6037202; doi:10.1016/j.ajhg.2018.04.013)
Supplement: Table S5. Tumor Combinations in Series [file mmc5.xlsx]

## Sheet: Table S5
Table S5 - Tumor combinations in series
Tumor a	Tumor b	No. occurrences	%
Breast	Colorectal	51	5.77576
Breast	Non-melanoma skin cancer	35	3.96376
Breast	Ovary	34	3.85051
Breast	Endometrium	33	3.73726
Breast	Hematological lymphoid	26	2.94451
Breast	Melanoma	24	2.71801
Breast	Thyroid	23	2.60476
Endometrium	Ovary	19	2.15176
Breast	Kidney	18	2.03851
Colorectal	Non-melanoma skin cancer	14	1.5855
Breast	Lung	12	1.359
Hematological lymphoid	Non-melanoma skin cancer	11	1.24575
Breast	Soft tissue sarcoma	10	1.1325
Colorectal	Endometrium	9	1.01925
Kidney	Pituitary	9	1.01925
Kidney	Thyroid	9	1.01925
Melanoma	Non-melanoma skin cancer	9	1.01925
Breast	Central nervous system (meningioma)	8	0.906002
Colorectal	Hematological lymphoid	7	0.792752
Colorectal	Kidney	7	0.792752
Melanoma	Thyroid	7	0.792752
Bladder	Breast	6	0.679502
Breast	Cervix	6	0.679502
Colorectal	Prostate	6	0.679502
Colorectal	Thyroid	6	0.679502
Kidney	Lung	6	0.679502
Non-melanoma skin cancer	Ovary	6	0.679502
Aerodigestive tract	Breast	5	0.566251
Aerodigestive tract	Colorectal	5	0.566251
Breast	Lung carcinoid	5	0.566251
Breast	Uveal melanoma	5	0.566251
Colorectal	Lung	5	0.566251
Endometrium	Thyroid	5	0.566251
Hematological lymphoid	Kidney	5	0.566251
Hematological lymphoid	Melanoma	5	0.566251
Kidney	Non-melanoma skin cancer	5	0.566251
Kidney	Pheochromocytoma	5	0.566251
Non-melanoma skin cancer	Prostate	5	0.566251
Non-melanoma skin cancer	Thyroid	5	0.566251
Aerodigestive tract	Melanoma	4	0.453001
Aerodigestive tract	Non-melanoma skin cancer	4	0.453001
Breast	Central nervous system (nerve sheath)	4	0.453001
Breast	Hematological myeloid	4	0.453001
Breast	Pancreas	4	0.453001
Breast	Paraganglioma	4	0.453001
Central nervous system	Colorectal	4	0.453001
Colorectal	Small bowel	4	0.453001
Endometrium	Hematological lymphoid	4	0.453001
Endometrium	Melanoma	4	0.453001
Endometrium	Non-melanoma skin cancer	4	0.453001
Kidney	Melanoma	4	0.453001
Kidney	Prostate	4	0.453001
Aerodigestive tract	Kidney	3	0.339751
Breast	Gastrointestinal neuroendocrine tumor	3	0.339751
Breast	Pituitary	3	0.339751
Cervix	Endometrium	3	0.339751
Colorectal	Gastrointestinal neuroendocrine tumor	3	0.339751
Colorectal	Ovary	3	0.339751
Colorectal polyps	Parathyroid	3	0.339751
Colorectal	Testicular	3	0.339751
Esophagus	Ovary	3	0.339751
Hematological lymphoid	Ovary	3	0.339751
Hematological lymphoid	Thyroid	3	0.339751
Kidney	Parathyroid	3	0.339751
Kidney	Pancreatic neuroendocrine tumor	3	0.339751
Melanoma	Ovary	3	0.339751
Paraganglioma	Thyroid	3	0.339751
Prostate	Testicular	3	0.339751
Adrenocortical carcinoma	Kidney	2	0.226501
Bladder	Colorectal	2	0.226501
Bladder	Kidney	2	0.226501
Bladder	Lung	2	0.226501
Bladder	Non-melanoma skin cancer	2	0.226501
Bladder	Ovary	2	0.226501
Bone benign	Breast	2	0.226501
Bone sarcoma	Breast	2	0.226501
Breast	Central nervous system	2	0.226501
Breast	Esophagus	2	0.226501
Breast	Gastric	2	0.226501
Breast	Gastrointestinal stromal tumor	2	0.226501
Breast	Ovary benign	2	0.226501
Breast	Pancreas benign	2	0.226501
Breast	Pancreatic neuroendocrine tumor	2	0.226501
Breast	Salivary gland	2	0.226501
Cardiac myxoma	Non-melanoma skin cancer	2	0.226501
Cervix	Non-melanoma skin cancer	2	0.226501
Cervix	Ovary	2	0.226501
Cervix	Thyroid	2	0.226501
Central nervous system	Central nervous system (meningioma)	2	0.226501
Central nervous system (meningioma)	Central nervous system (nerve sheath)	2	0.226501
Central nervous system (meningioma)	Colorectal	2	0.226501
Central nervous system (meningioma)	Hematological lymphoid	2	0.226501
Central nervous system (meningioma)	Melanoma	2	0.226501
Central nervous system (meningioma)	Non-melanoma skin cancer	2	0.226501
Central nervous system (meningioma)	Thyroid	2	0.226501
Central nervous system (nerve sheath)	Hematological lymphoid	2	0.226501
Central nervous system (nerve sheath)	Kidney	2	0.226501
Central nervous system (nerve sheath)	Melanoma	2	0.226501
Colorectal	Lung carcinoid	2	0.226501
Colorectal	Melanoma	2	0.226501
Colorectal	Pancreas	2	0.226501
Colorectal polyps	Kidney	2	0.226501
Colorectal	Soft tissue sarcoma	2	0.226501
Endometrium	Kidney	2	0.226501
Fibrofolliculoma	Kidney	2	0.226501
Gastrointestinal neuroendocrine tumor	Non-melanoma skin cancer	2	0.226501
Gastrointestinal stromal tumor	Paraganglioma	2	0.226501
Hematological lymphoid	Lung	2	0.226501
Hematological lymphoid	Thymus	2	0.226501
Hematological lymphoid	Thyroid benign	2	0.226501
Kidney	Ovary	2	0.226501
Kidney	Soft tissue sarcoma	2	0.226501
Lung carcinoid	Thyroid	2	0.226501
Lung	Prostate	2	0.226501
Lung	Thyroid	2	0.226501
Melanoma	Pituitary	2	0.226501
Melanoma	Prostate	2	0.226501
Non-melanoma skin cancer	Odontogenic	2	0.226501
Pheochromocytoma	Pituitary	2	0.226501
Pheochromocytoma	Prostate	2	0.226501
Pituitary	Thyroid	2	0.226501
Adrenal adenoma	Colorectal	1	0.11325
Adrenal adenoma	Gastrointestinal neuroendocrine tumor	1	0.11325
Adrenal adenoma	Pancreatic neuroendocrine tumor	1	0.11325
Adrenal oncocytoma	Gastrointestinal neuroendocrine tumor	1	0.11325
Adrenal oncocytoma	Thymus	1	0.11325
Aerodigestive tract	Bladder	1	0.11325
Aerodigestive tract	Central nervous system (meningioma)	1	0.11325
Aerodigestive tract	Gastric	1	0.11325
Aerodigestive tract	Gastrointestinal neuroendocrine tumor	1	0.11325
Aerodigestive tract	Lung	1	0.11325
Aerodigestive tract	Ovary	1	0.11325
Aerodigestive tract	Prostate	1	0.11325
Aerodigestive tract	Skin sarcoma	1	0.11325
Aerodigestive tract	Soft tissue sarcoma	1	0.11325
Anus	Breast	1	0.11325
Biliary tract	Breast	1	0.11325
Biliary tract	Paraganglioma	1	0.11325
Biliary tract	Pancreatic neuroendocrine tumor	1	0.11325
Biliary tract	Skin merkel cell	1	0.11325
Biliary tract	Sweat Gland	1	0.11325
Bladder	Gastrointestinal neuroendocrine tumor	1	0.11325
Bladder	Melanoma	1	0.11325
Bone benign	Central nervous system (nerve sheath)	1	0.11325
Bone benign	Hematological lymphoid	1	0.11325
Bone benign	Lipoma	1	0.11325
Bone benign	Peripheral nervous system (nerve sheath) benign	1	0.11325
Bone benign	Thyroid	1	0.11325
Bone sarcoma	Hematological lymphoid	1	0.11325
Breast	Central nervous system (nerve sheath)	1	0.11325
Breast	Cutaneous leiomyoma	1	0.11325
Breast	Desmoid	1	0.11325
Breast	Hematological thrombocythemia	1	0.11325
Breast	Kidney oncocytoma	1	0.11325
Breast	Liver benign	1	0.11325
Breast	Ovary neuroendocrine	1	0.11325
Breast	Ovary sex cord gonadal stromal	1	0.11325
Breast phyllodes	Colorectal	1	0.11325
Breast	Peripheral nervous system (nerve sheath) benign	1	0.11325
Breast	Prostate	1	0.11325
Breast	Pulmonary lymphangioleiomyomatosis	1	0.11325
Breast	Salivary gland benign	1	0.11325
Breast	Skin sarcoma	1	0.11325
Breast	Thymus	1	0.11325
Breast	Thyroid benign	1	0.11325
Breast	Unknown primary	1	0.11325
Breast	Ureter	1	0.11325
Breast	Uterine leiomyoma	1	0.11325
Breast	Uterine sarcoma	1	0.11325
Breast	Vulva	1	0.11325
Cardiac myxoma	Melanoma	1	0.11325
Cardiac myxoma	Parathyroid	1	0.11325
Cardiac myxoma	Prostate	1	0.11325
Cervix	Colorectal	1	0.11325
Cervix	Gastrointestinal stromal tumor	1	0.11325
Central nervous system (hemangioblastoma)	Eye Benign	1	0.11325
Central nervous system (hemangioblastoma)	Melanoma	1	0.11325
Central nervous system (hemangioblastoma)	Penis	1	0.11325
Central nervous system (hemangioblastoma)	Pancreatic neuroendocrine tumor	1	0.11325
Central nervous system	Kidney	1	0.11325
Central nervous system	Melanoma	1	0.11325
Central nervous system (meningioma)	Endometrium	1	0.11325
Central nervous system (meningioma)	Kidney	1	0.11325
Central nervous system (meningioma)	Pancreatic neuroendocrine tumor	1	0.11325
Central nervous system (meningioma)	Peripheral nervous system (nerve sheath) benign	1	0.11325
Central nervous system (meningioma)	Salivary gland benign	1	0.11325
Central nervous system (nerve sheath)	Gastrointestinal stromal tumor	1	0.11325
Central nervous system (nerve sheath)	Nerve Sheath Benign	1	0.11325
Central nervous system (nerve sheath)	Non-melanoma skin cancer	1	0.11325
Central nervous system (nerve sheath)	Pituitary	1	0.11325
Central nervous system (nerve sheath)	Peripheral nervous system (nerve sheath) benign	1	0.11325
Central nervous system (nerve sheath)	Thyroid	1	0.11325
Central nervous system	Prostate	1	0.11325
Colorectal benign	Melanoma	1	0.11325
Colorectal benign	Ovary	1	0.11325
Colorectal	Colorectal benign	1	0.11325
Colorectal	Esophagus	1	0.11325
Colorectal	Gastric	1	0.11325
Colorectal	Odontogenic	1	0.11325
Colorectal	Ovary sex cord gonadal stromal	1	0.11325
Colorectal	Pancreas Benign	1	0.11325
Colorectal	Pituitary	1	0.11325
Colorectal	Pancreatic neuroendocrine tumor	1	0.11325
Colorectal polyps	Desmoid	1	0.11325
Colorectal polyps	Lung Hamartoma	1	0.11325
Colorectal polyps	Pituitary	1	0.11325
Colorectal	Retinoblastoma	1	0.11325
Colorectal	Salivary gland	1	0.11325
Colorectal	Sebaceous	1	0.11325
Colorectal	Uveal melanoma	1	0.11325
Cutaneous leiomyoma	Uterine leiomyoma	1	0.11325
Desmoid	Lung Hamartoma	1	0.11325
Desmoid	Salivary gland	1	0.11325
Endometrium	Lung	1	0.11325
Endometrium	Ovary sex cord gonadal stromal	1	0.11325
Endometrium	Pancreas	1	0.11325
Endometrium	Skin Benign	1	0.11325
Endometrium	Soft tissue sarcoma	1	0.11325
Endometrium	Vulva	1	0.11325
Esophagus	Thyroid	1	0.11325
Eye benign	Pancreatic neuroendocrine tumor	1	0.11325
Fibrofolliculoma	Thyroid	1	0.11325
Gastric	Kidney	1	0.11325
Gastric	Non-melanoma skin cancer	1	0.11325
Gastric	Prostate	1	0.11325
Gastrointestinal neuroendocrine tumor	Hematological myeloid	1	0.11325
Gastrointestinal neuroendocrine tumor	Kidney	1	0.11325
Gastrointestinal neuroendocrine tumor	Ovary	1	0.11325
Gastrointestinal neuroendocrine tumor	Prostate	1	0.11325
Gastrointestinal neuroendocrine tumor	Salivary gland benign	1	0.11325
Gastrointestinal neuroendocrine tumor	Thymus	1	0.11325
Gastrointestinal stromal tumor	Hematological lymphoid	1	0.11325
Gastrointestinal stromal tumor	Kidney	1	0.11325
Gastrointestinal stromal tumor	Lipoma	1	0.11325
Gastrointestinal stromal tumor	Lung	1	0.11325
Gastrointestinal stromal tumor	Lung chondroma	1	0.11325
Gastrointestinal stromal tumor	Nerve sheath benign	1	0.11325
Gastrointestinal stromal tumor	Ovary	1	0.11325
Gastrointestinal stromal tumor	Pituitary	1	0.11325
Gastrointestinal stromal tumor	Peripheral nervous system (nerve sheath)	1	0.11325
Gastrointestinal stromal tumor	Peripheral nervous system (nerve sheath) benign	1	0.11325
Gastrointestinal stromal tumor	Sebaceous	1	0.11325
Gastrointestinal stromal tumor	Soft tissue sarcoma	1	0.11325
Gastrointestinal stromal tumor	Thyroid benign	1	0.11325
Hematological lymphoid	Kidney angiomyolipoma	1	0.11325
Hematological lymphoid	Pituitary	1	0.11325
Hematological lymphoid	Prostate	1	0.11325
Hematological lymphoid	Soft tissue benign	1	0.11325
Hematological lymphoid	Soft tissue sarcoma	1	0.11325
Hematological myeloid	Kidney	1	0.11325
Hematological myeloid	Ovary	1	0.11325
Hematological myeloid	Testicular	1	0.11325
Hematological polycythemia	Kidney	1	0.11325
Hematological polycythemia	Thyroid	1	0.11325
Kidney	Kidney angiomyolipoma	1	0.11325
Kidney	Kidney oncocytoma	1	0.11325
Kidney	Lung carcinoid	1	0.11325
Kidney	Salivary gland	1	0.11325
Kidney	Uterine leiomyoma	1	0.11325
Kidney	Uveal melanoma	1	0.11325
Liver benign	Thyroid	1	0.11325
Lung carcinoid	Pituitary	1	0.11325
Lung carcinoid	Small bowel	1	0.11325
Lung	Melanoma	1	0.11325
Lung	Non-melanoma skin cancer	1	0.11325
Lung	Ovary	1	0.11325
Lung	Pancreas	1	0.11325
Lung	Pituitary	1	0.11325
Lung	Salivary gland	1	0.11325
Lung	Soft tissue benign	1	0.11325
Lung	Testicular	1	0.11325
Lung	Uveal melanoma	1	0.11325
Melanoma	Odontogenic	1	0.11325
Melanoma	Parathyroid	1	0.11325
Melanoma	Pheochromocytoma	1	0.11325
Melanoma	Soft tissue sarcoma	1	0.11325
Melanoma	Thyroid Medullary	1	0.11325
Melanoma	Uveal melanoma	1	0.11325
Non-melanoma skin cancer	Ovary Benign	1	0.11325
Non-melanoma skin cancer	Ovary sex cord gonadal stromal	1	0.11325
Non-melanoma skin cancer	Pheochromocytoma	1	0.11325
Non-melanoma skin cancer	Peripheral nervous system (nerve sheath) benign	1	0.11325
Non-melanoma skin cancer	Testicular	1	0.11325
Non-melanoma skin cancer	Thyroid benign	1	0.11325
Non-melanoma skin cancer	Unknown primary	1	0.11325
Non-melanoma skin cancer	Uterine sarcoma	1	0.11325
Non-melanoma skin cancer	Uveal melanoma	1	0.11325
Ovary	Pheochromocytoma	1	0.11325
Ovary	Pituitary	1	0.11325
Ovary	Pancreatic neuroendocrine tumor	1	0.11325
Ovary	Salivary gland benign	1	0.11325
Ovary sex cord gonadal stromal	Pancreas	1	0.11325
Ovary sex cord gonadal stromal	Skin benign	1	0.11325
Ovary	Soft tissue sarcoma	1	0.11325
Ovary	Thyroid	1	0.11325
Ovary	Uveal melanoma	1	0.11325
Pancreas	Paraganglioma	1	0.11325
Pancreas	Skin benign	1	0.11325
Pancreas	Thyroid	1	0.11325
Paraganglioma	Pituitary	1	0.11325
Paraganglioma	Pancreatic neuroendocrine tumor	1	0.11325
Paraganglioma	Skin merkel cell	1	0.11325
Paraganglioma	Sweat gland	1	0.11325
Paraganglioma	Thymus	1	0.11325
Parathyroid	Pheochromocytoma	1	0.11325
Parathyroid	Pituitary	1	0.11325
Parathyroid	Prostate	1	0.11325
Pheochromocytoma	Thyroid	1	0.11325
Pituitary	Sebaceous	1	0.11325
Pituitary	Soft tissue sarcoma	1	0.11325
Pituitary	Thyroid benign	1	0.11325
Placenta	Thyroid	1	0.11325
Pancreatic neuroendocrine tumor	Prostate	1	0.11325
Pancreatic neuroendocrine tumor	Skin merkel cell	1	0.11325
Pancreatic neuroendocrine tumor	Soft tissue sarcoma	1	0.11325
Pancreatic neuroendocrine tumor	Sweat gland	1	0.11325
Peripheral nervous system (nerve sheath) benign	Prostate	1	0.11325
Peripheral nervous system (nerve sheath) benign	Sebaceous	1	0.11325
Peripheral nervous system (nerve sheath) benign	Thyroid	1	0.11325
Prostate	Soft tissue benign	1	0.11325
Prostate	Thyroid	1	0.11325
Skin merkel cell	Sweat Gland	1	0.11325
Soft tissue sarcoma	Thyroid	1	0.11325
Soft tissue sarcoma	Thyroid benign	1	0.11325
Testicular	Thyroid	1	0.11325
Testicular	Unknown primary	1	0.11325
Thyroid	Unknown primary	1	0.11325
