# Supplementary material for: Comprehensive Cancer-Predisposition Gene Testing in an Adult Multiple Primary Tumor Series Shows a Broad Range of Deleterious Variants and Atypical Tumor Phenotypes
Source: Am J Hum Genet. 2018 Jun 14;103(1):3–18. doi: 10.1016/j.ajhg.2018.04.013 (PMC6037202; doi:10.1016/j.ajhg.2018.04.013)
Supplement: Table S6. Filtered SNVs and Indels Deemed Pathogenic or Likely Pathogenic by ACMG Assessment and Structural Variants Passing Filtering Steps [file mmc6.xlsx]

## Sheet: Sheet1
Table S6 – Filtered SNVs and indels deemed pathogenic or likely pathogenic by ACMG assessment and structural variants passing filtering steps
Gene	Transcript	RefSeq mRNA ID	Coordinate	Description	Consequence	Phenotype with age at diagnosis (* indicates tumor deemed typically associated with deleterious variants in gene)	Genes tested by clinical services	Year of consult
ATM	ENST00000278616	NM_000051	chr11:108099912	c.193C>T (p.Gln65*)	Stop gain	NMSC, 14; PNS Nerve sheath benign, 50; Breast, 52a; CNS meningioma, 58	PTCH1, NF2 (single gene)	2014
ATM	ENST00000278616	NM_000051	chr11:108175528	c.5623C>T (p.Arg1875*)	Stop gain	Breast, 40a; Breast, 45a	BRCA1, BRCA2 (excluded in other family members)	2016
ATM	ENST00000278616	NM_000051	chr11:108186841	c.6583+1G>A	Splice site (donor)	NMSC, <40	PTCH1, SUFU (single gene)	2012
ATM	ENST00000278616	NM_000051	chr11:108196843	c.6866-6867insT (p.Ser2289Serfs)	Frameshift	Thyroid, 39; Paraganglioma, 39	SDHAF2, SDHB, SDHC, SDHD, RET, MAX, TMEM127, VHL (panel)	2015
ATM	ENST00000278616	NM_000051	chr11:108115600	c.748C>T (p.Arg250*)	Stop gain	Breast, 48a; Colorectal, 60	MSI (stable) BRCA1, BRCA2, MLH1, MSH2 (single gene)	1999
ATM	ENST00000278616	NM_000051	chr11:108205832	c.8147T>C (p.Val2716Ala)	Missense	Breast, 55a; Colorectal, 56	No testing	2016
ATM	ENST00000278616	NM_000051	chr11:108214084	c.8405delA (p.Gln2802fs)	Frameshift	Testicular, 21; Thyroid , 35; UKP, 35	No testing	2016
ATM	ENST00000278616	NM_000051	chr11:108180945	c.5821G>C (p.Val1941Leu)	Missense	PNET, 33; Adrenal adenoma, 33	#N/A	#N/A
ATM	ENST00000278616	NM_000051	chr11:108205807	c.8122G>A (p.Asp2708Asn)	Missense	Lipoma, <13; Bone benign, <13	#N/A	#N/A
ATM	ENST00000278616	NM_000051	chr11:108202751	c.7775C>G (p.Ser2592Cys)	Missense	Hem lymphoid, 9; Breast, 39a	No testing	2014
BMPR1Ac	ENST00000372037	NM_004329	chr10:88676945	c.730C>T (p.Arg244*)	Stop gain	Colorectal, 50a; Breast, 57	IHC (PMS2 loss). PMS2 (single gene)	2015
BRCA1	ENST00000471181	NM_007300	chr17:41245586	c.1961-1962insA (p.Lys654fs)	Frameshift	Breast, 38a; Hematological lymphoid, 39; NMSC, 56; Ovary, 64a	Information unavailable	2014
BRCA2	ENST00000544455	NM_000059	chr13:32913017	c.4525C>T (p.Gln1509*)	Stop gain	Melanoma, 30; Melanoma, 44; Thyroid, 47	No testing	2016
BRCA2	ENST00000544455	NM_000059	chr13:32914174	c.5682C>G (p.Tyr1894*)	Stop gain	PNET, 24; Breast, 40a	No testing	2014
BRCA2	ENST00000544455	NM_000059	chr13:32914766	c.6275-6276delTT (p.Leu2092fs)	Frameshift	Thyroid, 38; Colorectal, 57	Information unavailable	Unknown
BRCA2	ENST00000544455	NM_000059	chr13:32914893	c.6402-6406delTAACT (p.Asn2135Leufs)	Frameshift	Testicular, 49; Testicular, 60; Prostate, 68a	No testing	2015
BRCA2	ENST00000544455	NM_000059	chr13:32915027	c.6535-6536insA (p.Val2179fs)	Frameshift	Bladder, 53; NMSC, 54; GINET, 55; Aerodigestive tract, 59; Colorectal, 63	No testing	2016
BRCA2	ENST00000544455	NM_000059	chr13:32907420	c.1805-1806insA (p.Gly602fs)	Frameshift	Hem lymphoid, 42; Breast, 43a; Endometrium, 49	BRCA2 (not known if single gene or panel)	2016
CDKN1B	ENST00000228872	NM_004064	chr12:12870920	c.148-149delAG (p.Arg50fs)	Frameshift	Paraganglioma, 33; Breast, 34	Illumina Trusight Cancer panel (CDKN1B not included)	Unknown
CHEK2	ENST00000382580	NM_001005735	chr22:29091226	c.1392delT (p.Leu464fs)	Frameshift	Kidney, 56; Kidney, 56; Kidney, 56	FLCN, VHL (single gene)	Unknown
CHEK2	ENST00000382580	NM_001005735	chr22:29091226	c.1392delT (p.Leu464fs)	Frameshift	Thymus, 53; Breast, 54a; Hematological lymphoid, 63; Hematological lymphoid, 67	Information unavailable	2015
CHEK2	ENST00000382580	NM_001005735	chr22:29091226	c.1392delT (p.Leu464fs)	Frameshift	Kidney, 56; Kidney, 60	Information unavailable	2010
CHEK2	ENST00000382580	NM_001005735	chr22:29091856	c.1229delC (p.Thr410fs)	Frameshift	Thyroid, 45; Pancreas, 48	No testing	Unknown
CHEK2	ENST00000382580	NM_001005735	chr22:29091856	c.1229delC (p.Thr410fs)	Frameshift	Fibrofolliculoma (multiple), 18; Kidney, 53	FH, FLCN, MET, SDHB, VHL (panel)	2015
CHEK2	ENST00000382580	NM_001005735	chr22:29091856	c.1229delC (p.Thr410fs)	Frameshift	Breast, 52a; Melanoma, 54	Information unavailable	Unknown
CHEK2	ENST00000382580	NM_001005735	chr22:29091856	c.1229delC (p.Thr410fs)	Frameshift	Breast, 50a; Kidney, 62; GI NET, 63; Hematological myeloid, 65	MEN1 (single gene). SDHA, SDHAF2, SDHB, SDHC, SDHD, RET, MAX, TMEM127, VHL (panel)	2013
CHEK2	ENST00000382580	NM_001005735	chr22:29091856	c.1229delC (p.Thr410fs)	Frameshift	Endometrium, 54; Breast, 57a	IHC (normal), MLH1, MSH2, MSH6 (single gene)	2016
CHEK2	ENST00000382580	NM_001005735	chr22:29091856	c.1229delC (p.Thr410fs)	Frameshift	Kidney, 70; Hematological lymphoid, 70; Colorectal, 72	No testing	2014
CHEK2	ENST00000382580	NM_001005735	chr22:29091856	c.1229delC (p.Thr410fs)	Frameshift	Breast, 31a; Gastric, 49	BRCA1, BRCA2 (single gene) APC, BMPR1A, CDH1, MLH1, MSH2, MSH6, MUTYH, PMS2, SMAD4, STK11, TP53 (panel)	2015
CHEK2	ENST00000382580	NM_001005735	chr22:29091856	c.1229delC (p.Thr410fs)	Frameshift	Breast, 45a; Breast, 54a; Breast, 55a	No testing	2001
CHEK2	ENST00000382580	NM_001005735	chr22:29091856	c.1229delC (p.Thr410fs)	Frameshift	Colorectal, 27; Endometrium, 53; Colorectal, 56; NMSC (multiple), <64	IHC (normal) and MSI (high). MLH1, MSH2, MSH6, PMS2	2016
CHEK2	ENST00000382580	NM_001005735	chr22:29105993	c.1051+1C>T	Splice site (donor)	Breast, 46a; Ovary, 49; Ovary, 49; Endometrium, 49	BRCA1, BRCA2 (single gene)	2012
CHEK2	ENST00000382580	NM_001005735	chr22:29115410	c.784delG (p.Glu262fs)	Frameshift	Colorectal polyps, 46; Parathyroid, 48; Parathyroid, 55; Parathyroid, 59	APC, BMPR1A, CDC73, CDKN1B, MEN1, PKD2, SDHB, SDHC, SDHD, SMAD4, VHL (single gene)	2010
CHEK2	ENST00000382580	NM_001005735	chr22:29121242	c.562C>T (p.Arg188Trp)	Missense	Colorectal, 46; Breast, 54a; Endometrium, 67	BRCA1, BRCA2, MLH1, MSH2 (single gene)	2007
CHEK2b	ENST00000382580	NM_001005735	chr22:29091856	c.1229delC (p.Thr410fs)	Frameshift	Breast, 40a; Pancreas benign, 41	BRCA1, BRCA2, CDH1, CDK4, CDKN2A, MEN1, PTEN, SDHB, STK11, TP53, VHL (panel)	2014
EXT2	ENST00000395673	NM_000401	chr11:44129776	c.613C>T (p.Gln205*)	Stop gain	Breast, 40; Colorectal, 48	BRCA1, BRCA2 (single gene)	2013
FH	ENST00000366560	NM_000143	chr1:241661227	c.1433-1434insAAA (p.Lys477_Asn478insLys)	Inframe insertion	NMSC, 36; Thyroid, 37; NMSC (multiple), 47	Hereditary cancer panel. 24 genes (not specified)	2016
FH	ENST00000366560	NM_000143	chr1:241661227	c.1433-1434insAAA (p.Lys477_Asn478insLys)	Inframe insertion	Small bowel, 53; Colorectal, 56	MSI (stable)	2016
FH	ENST00000366560	NM_000143	chr1:241661227	c.1433-1434insAAA (p.Lys477_Asn478insLys)	Inframe insertion	Breast, 49; Colorectal, 65; NMSC, 65	No testing	2016
FH	ENST00000366560	NM_000143	chr1:241676961	c.320A>C (p.Asn107Thr)	Missense	Cutaneous leiomyoma, 36a; Uterine leiomyoma (multiple), 36a; Breast, 40	FH (single gene)	2016
FHd	ENST00000366560	NM_000143	chr1:241675301	c.521C>G (p.Pro174Arg)	Missense	Pheochromocytoma, 16; Pheochromocytoma, 35	SDHB, SDHC, SDHC, RET, VHL (single gene)	2008
MAX	ENST00000358664	NM_002382	chr14:65544637	c.289C>T (p.Gln97*)	Stop gain	Pheochromocytoma, 31a; Pheochromocytoma, 35a	SDHB, SDHC, SDHD, VHL (single gene)	2008
MAXd	ENST00000358664	NM_002382	chr14:65569057	c.1A>G (p.Met1Val)	Start loss	Pheochromocytoma, 16a; Pheochromocytoma, 35a	SDHB, SDHC, SDHC, RET, VHL (single gene)	2008
MLH1	ENST00000231790	NM_000249, NM_001258273	chr3:37083758	c.1884-1G>A	Splice site (acceptor)	Soft tissue sarcoma, 27; Colorectal, 47a	APC, BMPR1A, MLH1, MSH2, MSH6, MUTYH, SMAD4, STK11, TP53 (panel)	2015
MSH2	ENST00000233146	NM_000251	chr2:47690234	c.1452-1455insAATG (p.Leu484-Met485fs)	Frameshift	Breast, 40; NMSC, 40; UKP, 42	BRCA1, BRCA2, TP53, PTEN (panel)	Unknown
NF1	ENST00000358273	NM_001042492	chr17:29546035	c.1541-1542delAG (p.Gln514fs)	Frameshift	Nerve sheath benign, <30a; GIST, 46a; CNS Nerve sheath , 51a	No testing	2015
NF1	ENST00000358273	NM_001042492	chr17:29588770	c.4620delA (p.Ala1540fs)	Frameshift	Lipoma, 29; GIST, 44a	No testing	2015
NF1	ENST00000358273	NM_001042492	chr17:29661873	c.5831delT (p.Leu1944fs)	Frameshift	GIST (multiple), 36a	No testing	2015
NF1	ENST00000358273	NM_001042492	chr17:29684007	c.7768-7769insA (p.His2590fs)	Frameshift	PNS Nerve sheath, 20a; GIST, 41a	KIT, MAX, PDGFRA, SDHA, SDHB, SDHC, SDHD, TMEM127 (panel)	2016
NTHL1b	ENST00000219066	NM_002528	chr16:2096239	c.268C>T (p.Gln90*)	Stop gain	Colorectal, 51a; Breast, 57	No testing	Unknown
NTHL1b	ENST00000219066	NM_002528	chr16:2096239	c.268C>T (p.Gln90*)	Stop gain	CNS meningioma, 42; CNS meningioma, 42; Colorectal, 44a	IHC (normal), MSI (stable)	2015
NTHL1b	ENST00000219066	NM_002528	chr16:2096239	c.268C>T (p.Gln90*)	Stop gain	Colorectal, 48a; Aerodigestive tract, 50	Information unavailable	2012
PALB2	ENST00000261584	NM_024675	chr16:23632683	c.3113G>A (p.Trp1038*)	Stop gain	Melanoma, 38; Breast, 47a	BRCA1, BRCA2 (single gene)	2011
PALB2	ENST00000261584	NM_024675	chr16:23632683	c.3113G>A (p.Trp1038*)	Stop gain	Prostate, 71	No testing	Unknown
PALB2	ENST00000261584	NM_024675	chr16:23632683	c.3113G>A (p.Trp1038*)	Stop gain	Melanoma, 31; Breast, 40a	BRCA1, BRCA2 (single gene)	2012
PALB2	ENST00000261584	NM_024675	chr16:23632683	c.3113G>A (p.Trp1038*)	Stop gain	Anus, 37; Breast, 42a	BRCA1, BRCA2 (single gene)	2004
PALB2	ENST00000261584	NM_024675	chr16:23625409	c.3116delA (p.Asn1039fs)	Frameshift	Breast, 35a; Skin sarcoma, 37; Aerodigestive tract, 43	BRCA1, BRCA2 (single gene)	2006
PALB2	ENST00000261584	NM_024675	chr16:23649437	c.62T>G (p.Leu21*)	Stop gain	Colorectal, 51; Breast, 54a	BRCA1, BRCA2, MUTYH (single gene)	2005
PMS2c	ENST00000265849	NM_000535	chr7:6037018	c.741-742insTGAAG (p.Pro247_S248fs)	Frameshift	Colorectal, 50a; Breast, 57	IHC (PMS2 loss). PMS2 (single gene)	2015
PTEN	ENST00000371953	NM_000314	chr10:89720852	c.1003C>T (p.Arg335*)	Stop gain	Breast, 35a; Ovary, 47; Breast, 49a	BRCA1, BRCA2 (single gene)	2010
PTEN	ENST00000371953	NM_000314	chr10:89717672	c.697C>T (p.Arg233*)	Stop gain	Endometrium, 36a; Thyroid, 50a; CNS meningioma, 59; Kidney, 62	PTEN (single gene)	2016
SDHB	ENST00000375499	NM_003000	chr1:17380442	c.223+1C>A	Splice site (donor)	Paraganglioma, 45a; Pancreas, 51	BRCA1, BRCA2, CDH1, CDK4, CDKN2A, CTRC, MAX, NF1, PALB2, PRKAR1A, PTEN, RET, SDHA, SDHAF2, SDHB, SDHC, SDHD, SPINK1, STK11, TMEM127, TP53, VHL (Panel)	2015
SDHB	ENST00000375499	NM_003000	chr1:17349179	c.689G>A (p.Arg230His)	Missense	Paraganglioma, 40a; Paraganglioma, 40a; Paraganglioma, 40a	SDHAF2, SDHB, SDHC, SDHD, RET, MAX, TMEM127, VHL (panel)	2014
Gene	Chromosome	Predicted end	Predicted start	Algorithm	Predicted consequence following IGV review	Phenotype with age at diagnosis (* indicates tumor deemed typically associated with deleterious variants in gene)	Genes tested by clinical services	Year consulted
FLCN	17	17134310 (Manta), 17134474 (Canvas)	17136696 (Manta), 17137867 (Canvas)	Canvas + Manta	Deletion of exon 2	Breast, 46; Pulmonary lymphangioleiomyomatosis, 47	Information unavailable	Unknown
PTEN	10	89713996	89719837	Manta	Inversion of exon 7	Breast, 45a	BRCA1, BRCA2 (single gene)	Unknown
SMAD4	18:09:00	chr18:48556624.	chr9:127732713	Manta	Translocation with breakpoint reakpoint within untranslated part of exon 1	CNS, 42 (Colorectal, 56 in mother)	PMS2, TP53, MLH1 (single gene)	2011
TSC1	9	135803187	135807261	Manta	Duplication of exon 3	Testicular, 47; Prostate, 64; Lung, 70	BRCA1, BRCA2 (single gene Askenazi common mutations)	2016
TSC2	16	1566498	2119902	Manta	Inversion with breakpoint in intron 16-17	Small bowel, 42; Colorectal, 43	IHC (MSH6 loss). MSH6 (single gene)	2012
FH	1	237244834	242310908	Manta	Full gene deletion	Multiple cutaneous leiomyomata, <55a	FH (single gene)	2014
List incorporates one individual per family. a - Indicates tumor characteristically associated with pathogenic variant in the relevant gene. b - Homozygous, c - Occurring in same individual. d - Occurring in same individual. All structural variants heterozygous.
UKP - Unknown primary, CNS – Central nervous system, PNS – Peripheral nervous system, NMSC - Non-melanoma skin cancer (includes basal cell carcinoma and squamous cell carcinoma), GI NET - Gastrointestinal neuroendocrine tumor, PNET - Pancreatic neuroendocrine tumor, IHC – Immunohistochemistry, MSI – Microsatellite instability. All coordinates are provided for GRCh37.
